# Supplementary material for: Downregulation of the NLRP3 inflammasome by adiponectin rescues Duchenne muscular dystrophy
Source: BMC Biol. 2018 Mar 20;16:33. doi: 10.1186/s12915-018-0501-z (PMC5861675; doi:10.1186/s12915-018-0501-z)
Supplement: Supplementary file 4 — Individual data values for all experiments are available in an Excel file. Data sets are sorted by figure, and an additional section is provided in order to recap n < 6 experiments. (XLSX 45 kb) [file 12915_2018_501_MOESM4_ESM.xlsx]

## Sheet: n<6
Fig.2B	WT no LPS	KO no LPS	WT + LPS	KO + LPS
	90.1254	no band (n=6)	234.3	no band (n=6)
	120.462		225.962
	89.4125		280.655
Mean %	100		246.973
Fig.3A	no treatment	LPS	LPS + ApN	LPS + Ctrl+	LPS + miR-711 mimic
exp 1	1.01773	1.43261	1.10335	1.50851	0.824025
exp 2	0.98227	1.51018	1.04396	1.27956	0.794208
Mean	1	1.47139	1.07365	1.39403	0.809116
Fig.3B (mRNA: NLRP3)	no treatment	LPS + NT siRNA	LPS + FADD siRNA	Fig.3B (mRNA: Fadd)	no treatment	LPS + NT siRNA	LPS + FADD siRNA
exp 1	1.01048	1.26917	0.269237		0.816175	1.34723	0.593856
exp 2	0.792806	1.29909	0.296674		0.640358	1.58892	1.21267
exp 3	0.891953	1.42591	0.512984		0.720441	2.08621	1.1622
exp 4	1.24405	1.4376	0.587299		1.81121	2.29395	1.43895
exp 5	1.06072	1.12268	0.340789		1.01182	1.53982	0.857486
Mean	1	1.31089	0.401397		1	1.77123	1.05303
Fig.3B (WB)	no treatment	LPS + NT siRNA	LPS + FADD siRNA
exp 1	102.586	170.061	120.956
exp 2	100.457	168.509	123.62
exp 3	96.9569	165.148	116.112
Mean %	100	167.906	120.229
Fig.4B	p-ctrl	p-ApN		p-ctrl	p-miR-711
	97.7906	67.7639		97.6803	57.2832
	92.9072	64.4129		103.547	80.7725
	108.187	88.7551		109.974	87.8263
	105.079	95.9712		93.7856	53.1798
	96.0362	65.9203		95.0136	76.0158
Mean %	100	76.5647		100	71.0155
Fig.5B	WT	mdx	mdx-ApN
	148.86	329.386	108.679
	122.372	317.511	176.618
	125.868	292.164	172.525
	78.408		166.125
	59.7995
	64.6921
Mean %	100	313.02	155.987
Fig.10A (NLRP3)	C	C + ApN	DMD	DMD + ApN
	0.843854	0.387898	2.62684	2.20955
	0.342547	0.361922	2.83213	1.89704
	1.71267	0.942741	2.05748	1.39837
	0.491835	0.456517	3.63197	2.30338
	1.60909	1.40594	2.7965	1.9369
			3.70512	2.56576
Mean	1	0.711003	2.94167	2.05183
Fig.10A (miR-711)	C	C + ApN	DMD	DMD + ApN
	1.18379	1.76959	0.770258	1.94992
	1.08931	1.3135	0.703886	0.961536
	1.00934	1.70931	0.675212	1.15943
	0.814176	1.6975	0.511715	0.98174
	0.903385	1.65108	0.791912	0.941748
			0.302166	0.484112
Mean	1	1.6282	0.625858	1.07975

## Sheet: Fig 2
Fig 2A (not shown)	WT no LPS	NLRP3-KO no LPS	WT+LPS	NLRP3-KO + LPS
	102.151	no staining (n=6)	377.871	no staining (n=6)
	92.6995		371.638
	111.686		271.482
	91.7936		259.345
	115.517		331.317
	86.1531		228.39
mean %	100		306.674
Fig.2B	WT no LPS	NLRP3-KO no LPS	WT+LPS	NLRP3-KO + LPS
	90.1254	no band (n=6)	234.3	no band (n=6)
	120.462		225.962
	89.4125		280.655
Mean %	100		246.973

## Sheet: Fig 3
Fig.3A (mRNA)	no treatment	LPS	LPS + ApN	LPS + Ctrl+	LPS + miR-711 mimic	LPS + Ctrl-	LPS + miR-711 inhibitor	LPS + ApN + Ctrl-	LPS + ApN + miR-711 inhibitor
exp 1	1.08035	1.90316	1.2999	1.70286	0.845807	1.6602	2.55152	0.946949	1.54902
exp 2	0.865352	1.31039	0.812252	1.45397	1.18921	1.48592	1.85492	0.88968	1.48592
exp 3	0.702884	1.73892	0.984873	1.53781	1.0867	1.33793	2.14355	0.598739	1.46409
exp 4	1.07278	1.81248	0.902786	1.85603	0.906239	1.89212	2.07053	1.01815	1.43988
exp 5	0.980343	1.50875	1.33614	1.69349	1.12913	1.6602	2.28046	1.21534	1.67175
exp 6	0.940408	1.92976	0.855219	1.77026	0.942039	1.40444	2.51403	1.2582	1.8939
exp 7	1.35788	1.83206	1.47982	2.32947	1.19429	1.93369	2.5164	1.02908	2.29956
Mean	1	1.71936	1.09586	1.76341	1.04192	1.62493	2.27591	0.993734	1.6863
Fig.3A (WB)	no treatment	LPS	LPS + ApN	LPS + Ctrl+	LPS + miR-711 mimic
exp 1	1.01773	1.43261	1.10335	1.50851	0.824025
exp 2	0.98227	1.51018	1.04396	1.27956	0.794208
Mean	1	1.47139	1.07365	1.39403	0.809116
Fig.3B NLRP3 (mRNA)	no treatment	LPS + NT siRNA	LPS + FADD siRNA		Fig.3B FADD (mRNA)	no treatment	LPS + NT siRNA	LPS + FADD siRNA
exp 1	1.01048	1.26917	0.269237			0.816175	1.34723	0.593856
exp 2	0.792806	1.29909	0.296674			0.640358	1.58892	1.21267
exp 3	0.891953	1.42591	0.512984			0.720441	2.08621	1.1622
exp 4	1.24405	1.4376	0.587299			1.81121	2.29395	1.43895
exp 5	1.06072	1.12268	0.340789			1.01182	1.53982	0.857486
Mean	1	1.31089	0.401397			1	1.77123	1.05303
Fig.3B (WB)	no treatment	LPS + NT siRNA	LPS + FADD siRNA
exp 1	102.586	170.061	120.956
exp 2	100.457	168.509	123.62
exp 3	96.9569	165.148	116.112
Mean %	100	167.906	120.229

## Sheet: Fig 4
Fig.4B	p-ctrl	p-ApN		p-ctrl	p-miR-711
	97.7906	67.7639		97.6803	57.2832
	92.9072	64.4129		103.547	80.7725
	108.187	88.7551		109.974	87.8263
	105.079	95.9712		93.7856	53.1798
	96.0362	65.9203		95.0136	76.0158
Mean %	100	76.5647		100	71.0155

## Sheet: Fig 5
Fig.5A	WT	mdx	mdx-ApN
	1.56982	3.38838	2.73321
	0.570618	4.34874	1.26628
	0.566676	5.54273	3.13964
	1.29289	2.99094	3.05378
	0.981824	2.81005	2.02876
	1.15152	5.62011
	0.866659
Mean	1	4.11682	2.44433
Fig.5B	WT	mdx	mdx-ApN
	148.86	329.386	108.679
	122.372	317.511	176.618
	125.868	292.164	172.525
	78.408		166.125
	59.7995
	64.6921
Mean %	100	313.02	155.987
Fig.5C	WT	mdx	mdx-ApN
	0.973898	0.579083	2.23743
	1.00824	0.591251	1.02943
	0.818947	0.4575	0.947266
	1.5821	0.441915	2.77376
	0.914999	0.398276	1.66076
	0.727915	0.316843
	0.973898
Mean	1	0.464145	1.72973

## Sheet: Fig 6
Fig.6A	WT	NLRP3-KO	mdx	mdx/NLRP3-KO
	9.33161	8.54592	5.84951	5.11404
	8.51429	8.34234	6.4	5.1
	8.42788	9.53469	5.96018	5.46185
	5.88811	10.6513	4.15319	6.54074
	7.65827	7.15753	3.7561	4.05306
	8.35887	7.36765	4.80672	6.06061
	11.0289	9.43173	6.22018	6.86301
	9.11983	8.65414	6.42254	7.56723
	9.73096	10.8035	2.32212	6.4009
	8.97807	9.90612	2.60204	3.94545
	7.75	7.38182	4.75635	8.73214
				6.7963
Mean	8.61698	8.88879	4.84081	6.05294
Fig 6B	WT	NLRP3-KO	mdx	mdx/NLRP3-KO
	180	180	40	38
	60	130	115	180
	178	180	82	20
	112	180	46	81
	180	49	15	17
	124	116	42	42
	180	180	45	111
	180	91	24	180
	180	180	8	79
	180	180	21	29
	176	138	67	180
				143
Mean	157.273	145.818	45.9091	91.6667
Fig 6C	WT	NLRP3-KO	mdx	mdx/NLRP3-KO
	100	100	20	100
	100	100	55	30
	100	100	100	100
	100	100	10	50
	100	100	10	100
	100	100	25	100
	100	100	18.3333	80
	100	100	22.5	45
	100	100	30	45
	100	100	80	100
	100	100	45	100
				28.3333
Mean	100	100	37.803	73.1944
Fig 6D	WT	NLRP3-KO	mdx	mdx/NLRP3-KO
	1.51899	0.531646	2.43038	1.82278
	0.721519	1.36709	2.625	2.5
	0.759494	1.25	2.95833	2.375
	1.00237	0.208333	2.5	2.125
	1.04763	1.72222	2.43038	2.16667
	1.22105	2.22222	2.625	2.48421
	1.71842	1.61111	2.95833	2.73684
	0.463158	2.10526	2.5	1.81818
	0.547368	1.51579		1.97727
	0.636364	0.886364		2.02273
	1.36364			2.02273
				1.75
Mean	1	1.342	2.62843	2.15012

## Sheet: Fig. 7
Fig.7 Nlrp3 (mRNA)	WT	NLRP3-KO	mdx	mdx/NLRP3-KO		Fig.7 NLRP3 (WB)	WT	NLRP3-KO	mdx	mdx/NLRP3-KO
	0.835185	no expressed	4.82379	no expressed			59.7995	no band	285.841	no band
	0.687851		5.93879				78.408		194.089
	2.01147		5.1343				125.868		382.084
	0.420497		4.9888				122.372		224.006
	0.906697		4.75252				64.6921		351.745
	1.0933		6.09951				148.86		356.078
	0.748961		3.72875			Mean %	100		298.974
	1.29604		3.31427
Mean	1		4.84759
Fig.7 ASC (mRNA)	WT	NLRP3-KO	mdx	mdx/NLRP3-KO
	0.990281	0.484951	4.84303	6.43486
	0.917582	0.735048	4.33463	2.76238
	0.930391	0.930391	5.52475	1.55392
	1.17765	0.886326	8.85142	4.27496
	0.892491	0.809953	6.08775	3.42454
	0.917582	0.826972	6.99299	4.07249
	0.821259	0.793284	5.79942	4.27496
	1.35276	0.685824	8.37396	5.04869
				1.6887
				3.30789
Mean	1	0.769094	6.351	3.68434
Fig.7 Caspase-1 (mRNA)	WT	NLRP3-KO	mdx	mdx/NLRP3-KO
	0.841828	0.722765	1.60391	2.69745
	1.13414	1.08794	1.92065	2.1311
	1.09551	1.13414	2.03017	2.03017
	0.921207	0.947106	2.5697	2.11638
	1.12631	0.994193	2.11638	1.71903
	0.651392	1.21554	4.17448	1.53858
	0.871515	0.70789	2.69745	1.63762
	1.35811	0.914844	4.20352	2.812
			1.42563	2.73511
				1.69537
Mean	1	0.965552	2.52688	2.11128
Fig.7 Caspase-1 WB	WT	NLRP3-KO	mdx	mdx/NLRP3-KO		Fig.7 p-20 caspase-1	WT	NLRP3-KO	mdx	mdx/NLRP3-KO
	87.4632	130.987	141.461	148.77			30.4551	18.6682	44.476	28.7488
	93.7877	104.001	184.31	165.867			22.5865	15.5394	44.9132	21.9999
	102.733	97.6762	151.23	168.009			30.1389	30.6724	37.2488	18.8902
	93.4433	100.07	179.869	169.308			31.0493	28.7146	32.9116	21.5735
	106.535	99.851	168.256	155.412			53.9372	15.4309	53.8706	2.08111
	116.038	97.1715	145.385	146.499			25.5037	18.1446	76.1384	11.8878
Mean %	100	104.96	161.752	158.978		mean % of total form	32.2785	21.195	48.2598	17.5302

## Sheet: Fig. 9
Fig.9 IL-1β (mRNA)	WT	NLRP3-KO	mdx	mdx/NLRP3-KO		Fig.9 IL-1β (IHC)	WT	NLRP3-KO	mdx	mdx/NLRP3-KO
	0.366747	0.494094	3.37025	4.23645			119.908	34.6908	289.731	85.7816
	1.85396	0.567441	6.33286	1.7325			114.649	93.1098	200.492	55.3678
	1.46699	0.415482	11.6548	2.17778			118.199	70.8907	125.702	82.8657
	0.922011	0.654659	14.0564	3.61215			76.3197	23.6356	211.727	115.555
	0.390291	0.599926	7.63781	2.77571			70.9248	37.861	220.22	149.382
	0.854503	0.616792	11.4968	3.63727				32.9164	288.978
	1.08159	0.748131	4.35647	3.34767		Mean %	100	48.8507	222.808	97.7903
	1.0639	0.841582	10.5061	2.85434
				3.22622
				2.84931
Mean	1	0.617263	8.67644	3.04494
Fig.9 IL-18 (mRNA)	WT	NLRP3-KO	mdx	mdx/NLRP3-KO		Fig.9 IL-18 (IHC)	WT	NLRP3-KO	mdx	mdx/NLRP3-KO
	0.637709	0.285383	1.22346	1.26661			55.479	58.5756	254.534	103.302
	1.07249	0.973309	1.37647	1.53791			57.0305	96.1321	275.593	96.047
	1.34814	0.812798	1.4449	1.59214			149.724	62.8203	315.348	105.372
	0.980078	0.742761	1.68292	1.49585			140.998	83.0146	205.825	110.01
	0.959909	0.824144	1.76659	1.14947			96.7685	64.0724	339.912	211.357
	0.812798	0.883296	2.10084	0.973309				85.2261	202.482	184.164
	0.69302	0.570765	1.84161	0.747927		Mean %	100	74.9735	265.616	135.042
	1.49585	0.707582	1.97379	1.25786
				1.73024
				1.48552
Mean	1	0.725005	1.67632	1.32368
Fig.9 TNFα (mRNA)	WT	NLRP3-KO	mdx	mdx/NLRP3-KO		Fig.9 TNFα (IHC)	WT	NLRP3-KO	mdx	mdx/NLRP3-KO
	0.454444	0.500756	3.97838	3.36867			93.2108	76.1672	358.785	98.7792
	1.26767	0.603816	2.23795	2.26919			115.45	89.7797	318.292	120.987
	1.75586	0.39837	2.77441	1.63828			111.706	126.191	241.666	98.0136
	0.522021	0.723056	3.27656	2.34922			91.5954	125.544	404.308	166.898
	0.922157	0.703284	7.69053	1.84316			88.0381	86.0819	391.461	237.946
	0.433194	1.70785	5.51394	2.73621				146.808	236.203
	1.47742	0.504785	8.24251	3.10175		Mean %	100	108.429	325.119	144.525
	1.16723	0.548318	2.87405	3.08033
		0.533324	3.08033	2.03226
Mean	1	0.691506	4.40763	2.49101
Fig.9 PRDX3 (mRNA)	WT	NLRP3-KO	mdx	mdx/NLRP3-KO		Fig.9 PRDX3 (IHC)	WT	NLRP3-KO	mdx	mdx/NLRP3-KO
	0.881248	0.783291	1.10774	0.214288			74.3393	141.075	349.805	217.809
	1.13888	0.386254	3.199	0.069715			69.7087	192.238	287.559	103.225
	1.09249	1.11545	1.18725	0.165812			84.0163	102.975	233.797	197.02
	0.887378	1.4217	0.937974	0.506144			117.09	98.2809	282.359	221.964
	0.687115	0.863112	0.165927	0.123932			154.846	101.939	280.133	198.22
	1.16362	2.26203	0.783836	0.237767				203.209	289.818
	1.05601	1.43159	0.381201	0.132001		Mean %	100	139.953	287.245	187.648
	1.09325	1.39341	0.450196	0.668326
		1.42269		0.241254
				0.485081
Mean	1	1.23106	1.02664	0.284432
Fig.9 IL-10 (mRNA)	WT	NLRP3-KO	mdx	mdx/NLRP3-KO
	1.13085	0.984907	1.63286	24.7165
	1.01214	0.573316	6.53144	12.1039
	0.85702	0.411054	12.1039	13.7123
	0.688692	0.725678	11.4103	8.49964
	1.50761	1.17887	8.4694	15.6425
	1.05868	1.28544	3.9786	17.4772
	0.759046	0.748596	4.57021	2.95316
	0.985981	0.587337	6.81691	4.35375
		0.625144		14.8486
				2.9125
Mean	1	0.791149	6.9392	11.722

## Sheet: Fig. 10
Fig.10A (NLRP3)	C	C + ApN	DMD	DMD + ApN
	0.843854	0.387898	2.62684	2.20955
	0.342547	0.361922	2.83213	1.89704
	1.71267	0.942741	2.05748	1.39837
	0.491835	0.456517	3.63197	2.30338
	1.60909	1.40594	2.7965	1.9369
			3.70512	2.56576
Mean	1	0.711003	2.94167	2.05183
Fig.10A (miR-711)	C	C + ApN	DMD	DMD + ApN
	1.18379	1.76959	0.770258	1.94992
	1.08931	1.3135	0.703886	0.961536
	1.00934	1.70931	0.675212	1.15943
	0.814176	1.6975	0.511715	0.98174
	0.903385	1.65108	0.791912	0.941748
			0.302166	0.484112
Mean	1	1.6282	0.625858	1.07975
Fig.10B (NLRP3)	Scramble mimic + LPS	miR-711 mimic + LPS	Scramble inhibitor + LPS	miR-711 inhibitor + LPS	ApN + Scramble inhibitor + LPS	ApN + miR-711 inhibitor + LPS
	30.2454	15.7649	23.4034	22.6062	21.8361	24.0613
	38.2865	14.8127	27.6415	41.0345	21.0941	57.2326
	36.9152	20.48	22.1026	25.7437	23.3629	46.4029
	35.3281	18.5423	24.2977	29.9139	20.2907	33.4224
	24.728	18.8706	24.7626	30.0259	16.4279	27.6282
	28.1104	18.1643			16.8308	21.4519
	24.59	10.7034			10.4831	20.5348
	27.6652	8.87656			11.7784	16.3144
Mean	30.7336	15.7769	24.4416	29.8648	17.763	30.8811
Fig.10B (TNFα)	Scramble mimic + LPS	miR-711 mimic + LPS	Scramble inhibitor + LPS	miR-711 inhibitor + LPS	ApN + Scramble inhibitor + LPS	ApN + miR-711 inhibitor + LPS
	519.078	264.992	354.54	480.971	412.945	617.291
	552.676	421.764	498.1	584.189	286.083	401.788
	465.619	253.002	597.588	1115.14	217.79	700.372
	553.537	352.758	422.421	422.421	126.46	370.371
	496.25	279.155	562.193	650.282	287.003	539.292
	503.363	223.812			112.684	188.203
	459.218	318.033			182.662	397.011
	452.548	228.522			110.809	777.085
Mean	500.286	292.755	486.968	650.6	217.055	498.926
Fig.10C (NLRP3)	Scramble mimic + LPS	miR-711 mimic + LPS	Scramble inhibitor + LPS	miR-711 inhibitor + LPS	ApN + Scramble inhibitor + LPS	ApN + miR-711 inhibitor + LPS
	12.91	10.3418	5.93983	7.94706	3.20522	6.1493
	13.4717	8.52595	8.7051	13.9468	7.0219	11.8915
	10.1995	5.50378	7.36365	4.43957	4.75822	5.17092
	5.07356	3.25577	5.77598	8.53267	4.66862	8.47373
	8.6346	4.62717	4.79034	4.69176	4.85721	3.07402
	13.3493	2.47717	6.53729	6.44729	3.99638	8.39013
	9.91671	7.01217	6.23272	7.56773	6.72652	8.57336
	6.71819	2.39176			5.05626	8.10084
	6.09688	4.28137			3.22226	4.88403
Mean	9.59672	5.37966	6.47785	7.65327	4.83473	7.18976
Fig.10C (TNFα)	304.753	75.1395	129.922	227.78	34.8117	69.6234
	281.753	100.308	233.663	308.32	38.5401	113.637
	320.729	182.938	309.804	678.034	184.211	289.058
	371.189	69.8414	253.53	312.131	71.8049	164.964
	362.482	144.184	407.813	446.267	92.5246	96.4537
	291.001	143.497	93.3696	220.538	33.2407	101.468
	307.987	239.973	169.686	231.798	98.8196	297.496
	262.846	168.671			72.9114	178.289
	251.26	212.753			130.06	265.586
Mean	306	148.589	228.255	346.41	84.1026	175.175

## Sheet: Fig. S1
	Fig.S1 NLRP3	WB	IHC
	WT1	59.7995	89.0951
	WT2	78.408	103.582
	WT3	125.868	126.877
	WT4	122.372	119.507
	WT5	64.6921	60.9386
	WT6	148.86
	Mean WT %	100	100
	NLRP3-KO (n=6)	no band	no staining
	mdx1	285.841	283.144
	mdx2	194.089	317.425
	mdx3	382.084	354.918
	mdx4	224.006	262.248
	mdx5	351.745	268.986
	mdx6	356.078	534.795
	Mean mdx %	298.974	336.919
	mdx/NLRP3-KO (n=6)	no band	no staining
	mice from preliminary test used for correlation
	test 1	166.064	143.08
	test 2	180.52	172.75

[truncated: 1 more sheets: Fig. S2]
